# Supplementary material for: The Use of Orthologous Sequences to Predict the Impact of Amino Acid Substitutions on Protein Function
Source: PLoS Genet. 2010 May 27;6(5):e1000968. doi: 10.1371/journal.pgen.1000968 (PMC2877731; doi:10.1371/journal.pgen.1000968)
Supplement: Table S2 — Multiple sequence alignments. (0.04 MB XLS) [file pgen.1000968.s003.xls]

## Sheet: Sheet1
Table S2 Multiple Sequence Alignments
	Amino Acid Position in Human MTHFR
Reference Sequences*	67	69	77	92	110	119	123	134	152	165	174	189	202	203	222	223	237	240	247	264	267	285	291	294	295	300	306	336
Homo sapiens/HUMAN/ UniProtKB=P42898;Ensembl=ENSG00000177000	P	T	I	D	M	Y	E	R	N	W	Y	Y	P	E	A	D	F	V	G	S	Q	E	D	I	R	E	C	L
Pan troglodytes/PANTR/Ensembl=ENSPTRG00000000153	P	T	I	D	M	Y	E	R	N	W	Y	Y	P	E	A	D	F	V	G	S	Q	E	D	I	R	E	C	L
Mus musculus/MOUSE/UniProtKB=Q9WU20;Ensembl=ENSMUSG00000029009	P	T	I	D	M	Y	E	R	N	W	Y	Y	P	D	A	D	F	V	G	S	Q	E	D	I	R	E	C	L
Bos taurus/BOVIN/UniProtKB=Q5I598;Ensembl=ENSBTAG00000020698	P	T	I	D	M	Y	E	S	N	W	Y	Y	P	E	A	D	F	V	G	S	Q	E	D	I	R	E	C	L
Canis familiaris/CANFA/Ensembl=ENSCAFG00000016558	P	T	I	D	M	Y	E	S	N	W	Y	Y	P	D	A	D	F	V	G	S	Q	E	D	I	R	E	C	L
Ornithorhynchus anatinus/ORNAN/Ensembl=ENSOANG00000002743	P	T	I	D	M	Y	E	T	N	W	H	Y	P	E	A	D	I	T	G	S	Q	E	D	I	R	E	C	L
Gallus gallus/CHICK/NCBI GeneID=419489**	P	T	I	.	.	.	.	.	.	.	.	.	.	.	.	S	L	M	G	S	Q	E	D	I	R	E	C	L
Xenopus tropicalis/XENTR/UniProtKB=A4IIX8;Ensembl=_ENSXETG00000013086	P	T	I	D	M	F	E	T	N	W	Y	Y	P	E	A	D	L	I	G	S	Q	E	D	I	R	D	C	L
Takifugu rubripes/FUGRU/Ensembl=ENSTRUG00000002976	P	T	I	D	M	Y	E	T	N	W	Y	Y	P	E	A	D	L	L	G	S	Q	E	D	I	R	Q	C	L
Danio rerio/DANRE/UniProtKB=B0V153;Ensembl=ENSDARG00000053087	P	T	I	D	M	Y	E	T	N	W	F	Y	P	E	A	H	L	V	G	S	Q	E	D	I	R	Q	C	L
Ciona intestinalis/CIOIN/Ensembl=ENSCING00000006388	P	T	I	D	T	Y	D	T	N	W	Y	A	P	D	G	Q	L	V	G	S	Q	E	D	I	R	D	C	L
Strongylocentrotus purpuratus/STRPU/NCBI GeneID=589576**	P	T	V	M	M	Y	D	S	N	W	Y	D	P	D	A	D	L	V	G	S	S	E	D	I	R	H	C	.
Caenorhabditis elegans/CAEEL/UniProtKB=Q17693;Ensembl=WormBase c06a8.1	P	F	L	D	S	Y	D	N	S	T	R	Y	P	Q	A	N	E	V	G	S	R	E	D	V	Q	E	C	L
Caenorhabditis briggsae/CAEBR/NCBI GeneID=5630104	P	F	L	D	S	Y	D	N	S	T	R	Y	P	Q	A	N	E	V	G	S	R	E	D	V	Q	E	C	L
Caenorhabditis briggsae/CAEBR/NCBI GeneID=5630105**	P	F	L	D	S	Y	D	N	S	T	R	Y	P	Q	A	N	E	V	G	S	R	.	.	V	.	.	.	.
Drosophila melanogaster/DROME/UniProtKB=Q9VTIO;Ensembl=FBgn0036157	D	N	T	E	L	V	Q	E	S	.	I	T	T	S	A	D	V	V	.	S	M	Q	M	R	K	F	V	L
Anopheles Gambia/ANOGA/UniProtKB= Q5TWY6;Ensembl=AGAP007479	T	G	F	.	.	.	.	T	P	.	I	.	T	Q	A	D	L	R	G	H	A	E	P	F	Q	E	V	L
Saccharomyces cerevisiae/YEAST/UniProtKB=P46151 (Met12);Ensembl=SGD YPL023c	P	T	M	T	L	T	P	E	N	D	Y	K	C	E	A	D	L	E	I	L	R	P	D	V	K	D	I	S
Ashbya gossypii/ASHGO/UniProtKB=Q752W6;NCBI GeneID=4622281	P	T	L	T	L	E	P	D	N	E	Y	Y	C	E	A	S	L	E	I	L	R	H	D	V	K	E	V	S
Aspergillus Nidulans/EMENI/UniProtKB=Q5AU15;NCBI GeneID=2869045	P	T	Q	T	L	Q	T	S	N	G	F	Y	P	A	A	D	T	E	E	I	R	D	D	L	K	D	V	C
Neurospora crassa/NEUCR/UniProtKB=Q7S2B6;NCBI GeneID=3874911	P	T	R	N	L	E	T	S	N	D	W	Y	A	E	A	D	E	E	P	M	R	D	D	V	K	A	I	T
Schizosaccharomyces pombe/SCHPO/UniProtKB=O74927;S.pombe GeneDB=SPAC343.10	P	T	S	S	I	H	P	D	N	W	H	Y	V	D	A	D	I	E	S	S	R	N	D	I	K	E	I	S
Saccharomyces cerevisiae/YEAST/UniProtKB=P53128 (Met13);Ensembl=SGD YGL125w	P	T	Y	D	T	V	E	P	N	W	Y	H	P	E	G	D	I	C	G	A	R	D	D	V	R	N	C	L
Ashbya gossypii/ASHGO/UniProtKB=Q75EA7;NCBI GeneID=4618749	P	T	Y	D	S	V	E	S	N	W	Y	H	E	E	A	D	L	C	G	A	R	E	D	V	R	V	C	L
Aspergillus nidulans/EMENI/UniProtKB=Q5BP0P7;NCBI GeneID=2870768	P	T	Y	D	C	V	E	P	N	W	Y	H	D	D	S	S	I	V	G	A	R	E	D	V	K	R	C	L
Neurospora crassa/NEUCR/UniProtKB=Q7S830;NCBI GeneID=3877877	P	T	Y	D	C	Y	E	G	N	W	Y	H	D	D	A	S	L	V	G	S	R	E	D	V	R	T	C	L
Schizosaccharomyces pombe/SCHPO/UniProtKB=Q10258;S.pombe GeneDB=SPAC56F8.10	P	T	Y	D	P	D	D	S	N	W	Y	E	S	P	A	D	I	V	G	S	R	V	D	V	R	E	C	L
Dictyostelium discoideum/DICDI/UniProtKB=Q54X84;DictyBase_DDB0230137	P	T	Y	D	L	V	E	P	N	W	Y	Y	S	D	A	D	C	V	G	G	R	E	D	V	K	R	S	L
Leishmania major/LEIMA/UniProtKB=Q4Q0B9;NCBI GeneID=5655951	P	S	M	D	M	H	P	P	N	Q	C	Y	P	S	A	S	V	V	G	G	R	E	P	L	K	E	I	L
Chlamydomonas reinhardtii/CHLRE/UniProtKB=A8IAY6;NCBI GeneID=5728030	P	T	F	D	L	L	E	P	N	W	C	Y	P	D	G	D	L	V	G	G	R	E	D	V	K	D	C	L
Oryza sativa/ORYSJ/UniProtKB=Q75HE6;NCBI GeneID=4334554	P	T	F	D	L	M	E	P	N	F	C	Y	P	D	A	D	L	V	G	G	R	E	E	V	K	H	C	L
Arabidopsis thaliana/ARATH/UniProtKB=Q9SE60;NCBI GeneID=825167	P	T	F	D	L	V	E	P	N	F	C	Y	P	D	A	D	L	V	G	G	R	E	D	V	K	H	C	L
Arabidopsis thaliana/ARATH/UniProtKB=Q9SE60;NCBI GeneID=819022	P	T	F	D	L	V	E	P	N	F	C	Y	P	D	A	D	L	V	G	G	R	E	E	V	K	H	C	L
Streptomyces coelicolor/STRCO/UniProtKB=Q9S2V3;NCBI GeneID=1097537	P	T	W	S	V	D	T	S	N	W	Y	.	P	R	A	D	L	R	G	M	R	L	P	V	R	E	C	L
Thermotoga maritima/THEMA/UniProtKB=Q9WYA7;NCBI GeneID=897184	G	N	F	D	.	E	.	P	N	H	I	L	G	F	V	D	K	K	.	Q	Y	E	.	L	.	K	L	V
Leptospira interrogans/LEPIN/UniProtKB=Q8EY55;NCBI GeneID=1153928	P	T	M	T	V	D	P	N	N	F	N	.	P	N	T	D	E	L	G	Q	R	Q	P	F	Y	N	C	L
Bacteroides thetaiotamicron/BACTN/UniProtKB=Q8A146;NCBI GeneID=1072799	P	K	Y	N	Q	K	T	T	E	K	H	F	Y	E	A	E	F	V	G	Q	M	K	D	A	V	E	C	I
Aquifex aeolicus/AQUAE/UniProtKB=O67422;NCBI GeneID=1192953	P	T	F	S	R	E	T	T	N	W	Y	W	P	E	A	D	Y	V	G	Q	K	E	P	V	K	E	C	I
Bradyrhizobium japonicum/BRAJA/UniProtKB=Q89UJ7;NCBI GeneID=1055169	P	T	W	S	H	E	L	S	H	Y	S	.	P	E	A	T	F	L	G	Q	A	E	A	R	K	T	V	L
Pseudomonas aeruginosa/PSEA7/UniProtKB=A6UYP0;NCBI GeneID=5358452	A	T	L	S	L	E	P	S	R	M	Y	H	P	Q	A	S	F	V	G	K	R	E	S	I	Q	Q	C	L
Escherichia coli/ECOLI/UniProtKB=P0AEZ1;NCBI GeneID=948432	P	T	W	S	H	R	E	T	H	.	S	.	P	E	A	N	L	R	G	Q	K	D	A	R	K	N	V	L
* presented in same order as in phylogenetic tree (figure 3)
** partial sequence
